# Supplementary material for: The sequence at Spike S1/S2 site enables cleavage by furin and phospho-regulation in SARS-CoV2 but not in SARS-CoV1 or MERS-CoV
Source: Sci Rep. 2020 Oct 9;10:16944. doi: 10.1038/s41598-020-74101-0 (PMC7547067; doi:10.1038/s41598-020-74101-0)
Supplement: Supplementary file 2 — Supplementary Tables. [file 41598_2020_74101_MOESM2_ESM.xlsx]

## Sheet: Sheet1
Supplementary Table S1. Peptides detected in mass-spectrometric analysis of furin cleavage products.
SARS-CoV2 experiment 1			Furin inhibited	Furin active
Sequence	Start position	End position	Intensity +EGTA	Intensity -EGTA	Mass	Unique (Groups)	Unique (Proteins)	Charges	Score
MASYQTQTNSPRRAR	1	15	0	0	1765.86	yes	yes	2	74.944
ASYQTQTNSPR	2	12	0	158320000	1251.58	yes	yes	2	161.63
ASYQTQTNSPRR	2	13	0	0	1407.69	yes	yes	3	70.488
ASYQTQTNSPRRAR	2	15	87931000	876140000	1634.82	yes	yes	3;4	120.14
SYQTQTNSPR	3	12	0	31388000	1180.55	yes	yes	2	138.98
SYQTQTNSPRR	3	13	0	57625000	1336.65	yes	yes	3	149.31
SYQTQTNSPRRAR	3	15	12492000	125440000	1563.79	yes	yes	3;4	80.522
YQTQTNSPRRAR	4	15	0	0	1476.75	yes	yes	3	81.525
QTQTNSPRRAR	5	15	0	330470	1313.69	yes	yes	3	65.627
SVASQSIELQGGGG	16	29	0	1496900	1288.63	yes	yes	2	37.191
SVASQSIELQGGGGG	16	30	0	580520	1345.65	yes	yes	2	27.329
SVASQSIELQGGGGGQYKLILNGK	16	39	0	0	2403.28	yes	yes	3	28.418
TVTEVDKLAAALEHHHHHH	82	100	12857000	10772000	2181.08	yes	yes	4	68.944
SARS-CoV2 experiment 2			Furin inhibited	Furin active
Sequence	Start position	End position	Intensity +EGTA	Intensity -EGTA	Mass	Unique (Groups)	Unique (Proteins)	Charges	Score
MASYQTQTNSPRRAR	1	15	0	0	1765.86	yes	yes	3	46.3
ASYQTQTNSPRRAR	2	15	2419200	34951000	1634.82	yes	yes	4	12.878
ASYQTQTNSPR	2	12	84764	1325700	1251.58	yes	yes	2	27.115
SYQTQTNSPRRAR	3	15	1508100	21466000	1563.79	yes	yes	3	35.645
SVASQSIELQ	16	25	0	246360	1060.54	yes	yes	2	29.149
MERS-CoV1 experiment 1			Furin inhibited	Furin active
Sequence	Start position	End position	Intensity +EGTA	Intensity -EGTA	Mass	Unique (Groups)	Unique (Proteins)	Charges	Score
ALPDTPSTLTPR	2	13	2962800	0	1267.68	yes	yes	2	102.06
ALPDTPSTLTPRSVR	2	16	11808000	8925100000	1609.88	yes	yes	3	107.65
ALPDTPSTLTPRSVRSVPG	2	20	2008500	0	1950.05	yes	yes	3	28.166
ALPDTPSTLTPRSVRSVPGE	2	21	1448900	597320	2079.1	yes	yes	3	22.653
ALPDTPSTLTPRSVRSVPGEMELQ	2	25	1945900	0	2580.32	yes	yes	3	22.409
ALPDTPSTLTPRSVRSVPGEMELQG	2	26	3540100	0	2637.34	yes	yes	3	38.583
PDTPSTLTPR	4	13	0	573670	1083.56	yes	yes	2	24.155
PDTPSTLTPRSVR	4	16	0	302790000	1425.76	yes	yes	2;3	214.64
DTPSTLTPRSVR	5	16	0	12346000	1328.7	yes	yes	3	47.288
PSTLTPRSVR	7	16	0	76775000	1112.63	yes	yes	2;3	72.434
STLTPRSVR	8	16	0	89190	1015.58	yes	yes	2	18.035
DATKTYTVTEVDKLAAALEHHHHHH	76	100	0	1065300	2860.4	yes	yes	5	12.314
TVTEVDKLAAALEHHHHHH	82	100	17316000	14140000	2181.08	yes	yes	4	83.106
ALEHHHHHH	92	100	584770	0	1153.53	yes	yes	3	8.5323
MERS-CoV1 experiment 2			Furin inhibited	Furin active
Sequence	Start position	End position	Intensity +EGTA	Intensity -EGTA	Mass	Unique (Groups)	Unique (Proteins)	Charges	Score
ALPDTPSTLTPRSVR	2	16	33533000	4182000000	1609.88	yes	yes	3;4	98.592
ALPDTPSTLTPR	2	13	33130000	36119000	1267.68	yes	yes	2	152.97
ALPDTPSTLTPRSVRSVPG	2	20	9084100	44411000	1950.05	yes	yes	3	84.653
ALPDTPSTLTPRSVRSVPGEM	2	22	0	30653000	2210.14	yes	yes	3	86.479
ALPDTPSTLTPRSVRS	2	17	2319200	18503000	1696.91	yes	yes	3	58.071
ALPDTPSTLTP	2	12	987570	1443500	1111.58	yes	yes	2	24.923
ALPDTPSTLTPRSVRSVP	2	19	928800	1457900	1893.03	yes	yes	3	37.083
ALPDTPSTLTPRSVRSVPGE	2	21	921540	774510	2079.1	yes	yes	3	24.3
PDTPSTLTPRSVR	4	16	235180	68722000	1425.76	yes	yes	2;3	178.32
PDTPSTLTPRSVRSVPG	4	20	237170	518400	1765.93	yes	yes	3	25.866
TPSTLTPRSVR	6	16	40271	3122500	1213.68	yes	yes	3	48.741
PSTLTPRSVR	7	16	53714	7315600	1112.63	yes	yes	3	73.887
